# Supplementary material for: Odor-active volatile compounds in preterm breastmilk
Source: Pediatr Res. 2021 May 7;91(6):1493–504. doi: 10.1038/s41390-021-01556-w (PMC9197798; doi:10.1038/s41390-021-01556-w)
Supplement: Supplementary file 2 — Supplementary Information [file 41390_2021_1556_MOESM2_ESM.xlsx]

## Sheet: Supplementary table 1
Supplementary table 1 – Relative concentration of volatile compounds in preterm breastmilk by infant age at sample collection.
	Valid observations	Day 3	Day 5	Day 10	4 months CA	Lactation stage effect
	n	Mean (SD)	Mean (SD)	Mean (SD)	Mean (SD)	Num. df	Denom.df	F	p
Chloromethane	10	4.5 (20.3)	0.6 (7.6)	1.8 (15.1)	5.1 (25.1)	3	309.32	1.407	0.24
Pentane	26	45.1 (144.3)	114.2 (581.2)	110 (716.7)	87.2 (473.4)	3	328.51	0.1043	0.96
Thrichloromethane	123	1341.4 (5813.2)	840.2 (4235.7)	1983.2 (10980.5)	1453.8 (6391)	3	315.85	0.5789	0.63
Furan, 2-methoxy-	37	4.6 (20.5)	5.2 (20.3)	5.5 (32.1)	6.2 (21.5)	3	329.28	0.0385	0.99
Amylene hydrate	62	75.4 (248.4)	123.6 (309.5)	97.7 (252.3)	88.6 (272.7)	3	313.83	0.4956	0.69
Toluene	36	186.6 (782.2)	94.8 (458.2)	378.2 (2962.3)	168.1 (751)	3	321.8	0.6532	0.58
2-Ethyl-1-butanol	15	0 (0)	10.5 (51.7)	9 (61.2)	21.1 (108.7)	3	329.28	0.7832	0.5
Acetone	351	3139.8 (3851.6)	4173.4 (7652.7)	4153.4 (6786.3)	6189.3 (7018)	3	317.49	2.1476	0.09
1-Hepten-3-one	29	0 (0) A	62.2 (279.8)AB	87.9 (310.1) B	0 (0) A	3	311.37	2.8898	*
Eucalyptol	38	229.8 (961.8) AB	74.3 (369.7)AB	31 (160.9)†A	274 (1276.6)†B	3	310.73	2.7782	*
o-Cymene	224	592.5 (1006.8)AC	3489.9 (4767.8)B	1395.2 (2881.9) A	2746.4 (3382.2)BC	3	297.96	11.8006	***
Butanal, 3-methyl-	25	0 (0)AB	135.7 (654.7)AB	379.8 (1264.8)B	16.4 (152.9)A	3	315.74	4.2	**
Hexanal	126	1666 (5331.2) AB	2698.8 (6849.5)A	5268.6 (15431.5)AB	8922.4 (19048.3)B	3	323.6	4.413	**
Octanal	15	0 (0)	16.4 (91.8)	45.7 (201.8)	0 (0)	3	326.86	1.4597	0.23
Butanoic acid, methyl ester	36	0 (0)AB	7.9 (49.2)A	13.2 (91.6)A	194.4 (318.9)B	3	329.28	29.623	***
Pentanoic acid, 3-methyl-	33	0 (0)A	12.5 (90.9)A	122.2 (465.1)A	270.5 (932.1)B	3	329.28	4.7116	**
Hexanoic acid	23	0 (0)A	43.2 (427.9)A	70.7 (459.1)A	555.1 (1558.2)B	3	329.28	8.5794	***
Hexanoic acid, methyl ester	118	0 (0)A	64.4 (182.4)A	216.7 (402.4)A	513.7 (740.3)B	3	306.72	20.5184	***
Octanoic acid	67	0 (0)	422.6 (1213.4)	192.9 (1131.8)	314.2 (672)	3	303.11	1.9642	0.12
Octanoic acid, methyl ester	224	592.5 (1006.9)AC	3489.9 (4767.8) B	1395.2 (2881.9)A	2746.4 (3382.2)BC	3	297.96	11.801	***
Decanoic acid, methyl ester	209	365.16 (713.7)A	1562.6 (2057.9)B	790.6 (1525)A	1152.9 (1345.1) AB	3	275.52	10.257	***
Dodecanoic acid, methyl ester	55	20.3 (90.7)AB	106.4 (283.2)A	68.1 (213.3) AB	24 (92.5) B	3	267.23	3.6189	*
Relative peak area presented as mean (SD). Compounds significantly different represented by different letters. n= number of samples in which a compound is present. CA= corrected age. Significance level taken as p<0.05. * p<0.05. ** p<0.01. ***p<0.001. †adjusted p>0.05 (Bonferroni).

## Sheet: Supplementary table 2
Supplementary table 2 – Relative concentration of volatile compounds in preterm breastmilk by maternal ethnicity.
	Valid observations	European	Māori	Asian	Pasifika	Other	Maternal ethnicity
	n	Mean (SD)	Mean (SD)	Mean (SD)	Mean (SD)	Mean (SD)	Num. df	Denom. df	F	p
Chloromethane	10	3.7 (20.1)	4.5 (25.1)	0.9 (10.4)	0 (0)	0 (0)	4	160.3	0.97	0.43
Pentane	26	54.1 (258.5)A	0 (0)A	80.7 (408.7)A	367.4 (1355.9)B	87.3 (246.9)AB	4	157.55	3.53	**
Thrichloromethane	123	639.3 (3111.2)	1716.6 (6614.1)	2604.4 (12073.2)	517.5 (3027)	347.2 (409.4)	4	159.27	1.22	0.3
Furan, 2-methoxy-	37	6 (30.3)	6.4 (18.7)	5.7 (25.1)	3.8 (16.1)	0 (0)	4	157.55	0.19	0.94
Amylene hydrate	62	106.6 (272.1)	136.2 (344.6)	81.7 (238.2)	133.6 (338.5)	58.1 (164.3)	4	159.62	0.43	0.79
Toluene	36	144.4 (604.8)	91.6 (432.3)	423.7 (3051.8)	43.2 (262.9)	0 (0)	4	158.58	0.63	0.64
2-Ethyl-1-butanol	15	9.8 (59.9)	33.1 (139.7)	7.9 (52.5)	11.4 (55.4)	0 (0)	4	157.55	1.21	0.31
Acetone	351	4456.2 (6752.7)	5017 (6724.8)	4861.8 (8043.5)	3155.6 (3396.9)	8695.5 (14607.9)	4	159.26	1.3	0.27
1-Hepten-3-one	29	54 (262.7)	41.2 (173)	78.3 (311.3)	19 (108.3)	0 (0)	4	159.9	0.57	0.68
Eucalyptol	38	80.7 (445.1)	338.6 (1747.7)	58.5 (216.3)	139 (505.6)	86.9 (184)	4	159.96	1.51	0.2
o-Cymene	224	3094.3 (4299.8)A	1474.7 (2580.5)AB	2619.5 (3949.2)AB	1280.7 (3021.1)B	291.2 (723)AB	4	160.95	3.52	**
Butanal, 3-methyl-	25	206.1 (871.1)	144.3 (607.9)	197.1 (973.3)	193.2 (853.2)	0 (0)	4	159.56	0.15	0.96
Hexanal	126	4970.2 (14682.6)	5212 (15818.8)	4067.5 (10101.2)	7179.4 (17376.6)	547.9 (1549.6)	4	158.4	0.82	0.51
Octanal	15	19.3 (102.5)	28.1 (107.2)	35 (192.3)	0 (0)	0 (0)	4	158.14	0.78	0.54
Butanoic acid, methyl ester	36	53.3 (175.6)	38.8 (173.7)	61.3 (206.8)	29.7 (115.2)	0 (0)	4	157.6	0.54	0.71
Pentanoic acid, 3-methyl-	33	123.6 (594.5)	95.1 (478.8)	127.1 (563.6)	30.2 (229.6)	79.3 (224.2)	4	157.59	0.42	0.8
Hexanoic acid	23	262.3 (1141.6)	88.5 (586.8)	138.6 (685.7)	32.2 (245.5)	0 (0)	4	157.74	1.14	0.34
Hexanoic acid, methyl ester	118	250.6 (477.5)	183.2 (512.8)	238.1 (509.8)	102.5 (280.2)	47.1 (133.1)	4	160.37	1.34	0.26
Octanoic acid, methyl ester	224	3094.3 (4299.8) A	1474.7 (2580.5)AB	2619.5 (3949.2)AB	1280.7 (3021.1)B	291.2 (723)AB	4	160.95	3.52	**
Octanoic acid	67	405.1 (1362.8)	86.7 (278.8)	343.8 (1018.3)	93.6 (459.4)	0 (0)	4	160.79	1.41	0.23
Decanoic acid, methyl ester	209	1486.5 (1906.8)A	677.9 (1115.4)AB	1236.8 (1844.3)AB	469.2 (935)B	144 (407.2)AB	4	162.9	4.04	**
Dodecanoic acid, methyl ester	55	93.5 (253.7)	31.7 (102.6)	85 (254.5)	14.9 (72.1)	0 (0)	4	163.64	1.39	0.24
Relative peak area presented as mean (SD). Compounds significantly different represented by different letters. n= number of samples in which a compound is present. Significance level taken as p<0.05. ** p<0.01.

## Sheet: Supplementary table 3
Supplementary table 3 – Relative concentration of volatile compounds in preterm breastmilk by Gestational Diabetes Mellitus (GDM).
	Valid observations	No GDM	With GDM	GDM effect
	n	Mean (SD)	Mean (SD)	Num. df	Denom. df	F	p
Chloromethane	10	2.2 (15.5)	2.2 (18.8)	1	167.42	0.05	0.82
Pentane	26	96.1 (612.5)	134.3 (538.8)	1	164.94	0.24	0.62
Thrichloromethane	123	1541.3 (8392.1)	836.4 (4109.4)	1	166.66	0.41	0.52
Furan, 2-methoxy-	37	5.5 (25.5)	5.7 (24.5)	1	164.68	0	0.95
Amylene hydrate	62	102.5 (284)	111.8 (256.3)	1	166.94	0.09	0.76
Toluene	36	255.4 (2033.2)	51.5 (278.8)	1	165.8	0.67	0.41
2-Ethyl-1-butanol	15	11.4 (72.8)	13.3 (57.2)	1	164.68	0.05	0.83
Acetone	351	4364.4 (6442.9)	5356.9 (9403.5)	1	166.15	1.22	0.27
1-Hepten-3-one	29	53 (251.9)	62.1 (266.1)	1	166.79	0.09	0.76
Eucalyptol	38	120.8 (748.5)	64.1 (239.4)	1	166.89	0.38	0.54
o-Cymene	224	2662.3 (4077.2)	1463.1 (2606.2)	1	167.86	4.78	*
Butanal, 3-methyl-	25	175.4 (769.8)	253.6 (1212.2)	1	166.24	0.32	0.57
Hexanal	126	4912.2 (13980.5)	4950.6 (12532.5)	1	165.03	0	0.98
Octanal	15	24.5 (143.3)	13.8 (84.2)	1	165	0.38	0.54
Butanoic acid, methyl ester	36	55.7 (191.4)	25.6 (99.5)	1	163.75	2.34	0.13
Pentanoic acid, 3-methyl-	33	127 (580.3)	23 (123.8)	1	164.02	2.52	0.11
Hexanoic acid	23	173.5 (898)	114 (549.5)	1	163.94	0.36	0.55
Hexanoic acid, methyl ester	118	235.4 (487.3)	119.3 (359)	1	166.82	3.14	0.08
Octanoic acid, methyl ester	224	2662.3 (4077.2)	1463.1 (2606.2)	1	167.86	4.78	*
Octanoic acid	67	340.9 (1157.6)	103.6 (356.7)	1	167.8	2.54	0.11
Decanoic acid, methyl ester	209	1263.3 (1820.2)	601.9 (1069.3)	1	169.46	5.94	*
Dodecanoic acid, methyl ester	55	83.9 (243.2)	13.3 (65.9)	1	169.84	4.45	*
Relative peak area presented as mean (SD). Compounds significantly different represented by different letters. n= number of samples in which a compound is present. Significance level taken as p<0.05. * p<0.05.

## Sheet: Supplementary table 4
Supplementary table 4 – Relative concentration of volatile compounds in preterm breastmilk by quintiles of New Zealand deprivation index (NZdep)
	Valid observations	Q1	Q2	Q3	Q4	Q5	NZdep effect
	n	Mean (SD)	Mean (SD)	Mean (SD)	Mean (SD)	Mean (SD)	Num. df	Denom. df	F	p
Chloromethane	10	1.9 (15)	4 (21.1)	0 (0)	2 (13.9)	1.9 (16.4)	4	157.25	0.31	0.87
Pentane	26	63.5 (301.5)	52.7 (492.3)	74.6 (278.4)	91.6 (334.8)	207.2 (981.3)	4	152.96	1.04	0.39
Thrichloromethane	123	3436 (14005.4)	1004.9 (4522.2)	104.8 (227.6)	2397.8 (10499.1)	439.2 (2244.1)	4	155.33	1.87	0.12
Furan, 2-methoxy-	37	0.9 (7.4)	8.5 (31.1)	2.3 (12.1)	9.4 (39.2)	4 (15.1)	4	152.79	1.61	0.17
Amylene hydrate	62	101.7 (276)	116.3 (315.5)	76.1 (240.1)	103.9 (232.1)	81.7 (242.9)	4	155.32	0.26	0.9
Toluene	36	339.1 (1359)	217.8 (724.7)	0 (0)	529 (3922.8)	10.9 (82.2)	4	154.38	0.98	0.42
2-Ethyl-1-butanol	15	24 (89.3)	18.8 (104.9)	1.9 (12.8)	2.4 (20.6)	8.2 (45.7)	4	152.79	1.38	0.24
Acetone	351	6055.5 (7195.4)	5418.2 (10811.4)	4568.2 (6984.6)	3623.8 (3174.5)	3282.5 (2817.2)	4	155.63	2.14	0.08
1-Hepten-3-one	29	112.2 (356.2)	65.5 (269.1)	63.2 (269.5)	41.7 (262.8)	16 (112.5)	4	156.61	1.34	0.26
Eucalyptol	38	49.5 (322.2)	95.4 (456.2)	3 (19.9)	151.1 (380.1)	184.2 (1189.8)	4	156.91	0.64	0.64
o-Cymene	224	3076.1 (3672.1)AB	2921.5 (4437.3)AB	4062.4 (5853.4)A	1623.1 (2326.3)B	1487.7 (2808.5)B	4	158.1	4.81	**
Butanal, 3-methyl-	25	452.1 (1326.3)	145.1 (698.6)	194.4 (751.4)	74.5 (510.9)	164.7 (928.2)	4	155.77	1.61	0.17
Hexanal	126	4212.9 (14904.2)AB	2818 (10213.7)A	5340.9 (11795.9)AB	2337.4 (7197.1)A	9453.9 (18930.2)B	4	153.1	4.92	***
Octanal	15	43.7 (149.6)	18.6 (95.8)	42.1 (213.2)	20.9 (182)	7 (50)	4	153.98	0.98	0.42
Butanoic acid, methyl ester	36	76.4 (213.9)	58.8 (205.7)	40.5 (141.4)	44.9 (153.8)	34.3 (156)	4	153.09	0.74	0.57
Pentanoic acid, 3-methyl-	33	199.2 (782)	121 (610.9)	104.4 (354.2)	35.7 (166.4)	77 (449.6)	4	153.08	1.03	0.4
Hexanoic acid	23	126.8 (588.9)A	194.3 (838.3)A	604 (1880.2)B	62.8 (330.3)A	43.7 (387.7)A	4	153.09	4.67	**
Hexanoic acid, methyl ester	118	294.2 (592.4)A	270.5 (526.9)A	300 (574)A	140.9 (294.8)†B	123.1 (341)†B	4	156.96	2.75	*
Octanoic acid	67	228.1 (518.8)A	409.2 (1220.2)AB	871.4 (2254.2)B	87.7 (273)A	130.2 (474.7)A	4	157.43	4.57	**
Octanoic acid, methyl ester	224	3076.1 (3672.1)AB	2921.5 (4437.3)AB	4062.4 (5853.4)A	1623.1 (2326.3)B	1487.7 (2808.5)B	4	158.1	4.81	**
Decanoic acid, methyl ester	209	1281.3 (1551.9)AB	1471 (1978.2)B	1840.1 (2594)B	815.8 (1137.5)AB	678.3 (1242.8)A	4	161.04	4.33	**
Dodecanoic acid, methyl ester	55	42.3 (129.8) AB	94.3 (261.5) AB	171.9 (397.5)†A	38.7 (134.2) AB	47.2 (158)† B	4	161.91	2.61	*
Relative peak area presented as mean (SD). New Zealand deprivation index (NZDep): low (Q1) to high (Q5) deprivation index. . Compounds significantly different represented by different letters. n= number of samples in which a compound is present. Significance level taken as p<0.05. * p<0.05. ** p<0.01. ***p<0.001. . † adjusted p-value >0.05 (Bonferroni).
